# Supplementary material for: Mutational signatures of ionizing radiation in second malignancies
Source: Nat Commun. 2016 Sep 12;7:12605. doi: 10.1038/ncomms12605 (PMC5027243; doi:10.1038/ncomms12605)
Supplement: Supplementary Data 4 [file ncomms12605-s5.xlsx]

## Sheet: Sheet1
Supplementary Data 4. Association of mutation density with genomic features
	Orange highlights significant associations ( q < 0.01 )
	Genomic property	Insertions
		Mean in background genome	Mean for variants in radiation samples	Mean for variants in non-radiation osteosarcomas	Ratio of means	Comparison radiation VS non-radiation (p value)	Comparison radiation VS non-radiation (q value)
	ALU	0.174	0.201	0.179	1.12	0.148	1
	Centromere	7.49	7.46	7.48	1	0.5	1
	Chromatin	0.745	0.789	0.83	1.05	0.0205	0.415
	CpG islands	0.00965	0.00771	0.00575	1.34	0.683	1
	Cruciform	0.323	0.366	0.35	1.05	0.391	1
	Direct repeat	0.0839	0.126	0.138	1.09	0.392	1
	DNA repeat	0.0714	0.0597	0.0613	1.03	0.923	1
	G quadruplex	0.0262	0.025	0.024	1.05	0.95	1
	GC content	0.409	0.373	0.354	1.05	2.1e-06	0.000171
	Gene	0.447	0.386	0.401	1.04	0.451	1
	L1	0.223	0.259	0.307	1.19	0.00616	0.167
	L2	0.0724	0.0645	0.0494	1.31	0.0929	1
	LAD	0.402	0.461	0.479	1.04	0.344	1
	LTR	0.131	0.107	0.109	1.02	0.925	1
	MIR	0.0687	0.0462	0.0426	1.08	0.711	1
	Replication timing	46.4	41.9	41.2	1.02	0.402	1
	Seq complexity	0.034	0.0397	0.0426	1.07	3.24e-05	0.00131
	Short tandem repeat	0.177	0.233	0.271	1.16	0.0266	0.432
	Simple repeat	0.0538	0.0867	0.102	1.18	0.193	1
	Telomere	7.46	7.49	7.5	1	0.375	1
	Triplex	0.0279	0.0549	0.0508	1.08	0.687	1
	Z DNA	0.0259	0.0511	0.0393	1.3	0.153	1
	Deletions
	ALU	0.174	0.149	0.145	1.03	0.634	1
	Centromere	7.49	7.47	7.46	1	0.331	1
	Chromatin	0.745	0.768	0.813	1.06	0.00182	0.0134
	CpG islands	0.00965	0.00688	0.00838	1.22	0.502	1
	Cruciform	0.323	0.33	0.357	1.08	0.00801	0.05
	Direct repeat	0.0839	0.0772	0.096	1.24	0.00228	0.0154
	DNA repeat	0.0714	0.0761	0.0701	1.09	0.301	1
	G quadruplex	0.0262	0.0202	0.0201	1.01	1	1
	GC content	0.409	0.395	0.373	1.06	1.08e-22	2.91e-21
	Gene	0.447	0.411	0.372	1.1	0.000259	0.00233
	L1	0.223	0.235	0.268	1.14	0.000486	0.00395
	L2	0.0724	0.0746	0.065	1.15	0.0889	0.515
	LAD	0.402	0.43	0.478	1.11	1.13e-05	0.000115
	LTR	0.131	0.131	0.125	1.05	0.419	1
	MIR	0.0687	0.0632	0.0551	1.15	0.122	0.662
	Replication timing	46.4	43.9	40	1.1	1.8e-17	3.65e-16
	Seq complexity	0.034	0.0348	0.0383	1.1	3.71e-30	3.01e-28
	Short tandem repeat	0.177	0.176	0.267	1.52	2.1e-24	8.51e-23
	Simple repeat	0.0538	0.0533	0.0982	1.84	3.2e-15	4.34e-14
	Telomere	7.46	7.49	7.5	1	0.478	1
	Triplex	0.0279	0.026	0.0437	1.68	9.54e-06	0.000111
	Z DNA	0.0259	0.0234	0.0592	2.52	5.45e-17	8.85e-16
